# Supplementary material for: Alteration of Cadherin 3 Expression and DNA Methylation in Association with Aggressive Renal Cell Carcinoma
Source: Int J Mol Sci. 2023 Nov 18;24(22):16476. doi: 10.3390/ijms242216476 (PMC10670999; doi:10.3390/ijms242216476)
Supplement: Supplementary file 1 [file ijms-24-16476-s001.zip]

Archive with 1 entries (1 files):
- ijms-2664271-supplementary.pdf
